# Supplementary material for: Using Directly Observed Therapy (DOT) for latent tuberculosis treatment – A hit or a miss? A propensity score analysis of treatment completion among 274 homeless adults in Fulton County, GA
Source: PLoS One. 2019 Jun 21;14(6):e0218373. doi: 10.1371/journal.pone.0218373 (PMC6588273; doi:10.1371/journal.pone.0218373)
Supplement: S1 File — (XLSX) [file pone.0218373.s001.xlsx]

## Sheet: Treated
st_id	med_type	gender	race_3	age	age_bin	age3	alcohol	drug_use	mental	hiv_real	outcome
1100064	DOT	FEMALE	BLACK	60	1	60+	NO	NO	NO	NEGATIVE	NO
1100025	DOT	MALE	BLACK	56	1	50-59 yo	NO	NO	NO	NEGATIVE	NO
1100012	DOT	MALE	BLACK	57	1	50-59 yo	NO	NO	NO	NEGATIVE	NO
1100014	DOT	MALE	BLACK	42	1	40-49 yo	NO	NO	NO	NEGATIVE	NO
1100015	DOT	FEMALE	BLACK	30	0	18-39 yo	NO	NO	NO	NEGATIVE	NO
1100018	DOT	MALE	BLACK	51	1	50-59 yo	NO	NO	NO		NO
1100020	DOT	FEMALE	BLACK	55	1	50-59 yo	NO	NO	NO	NEGATIVE	NO
1100022	DOT	MALE	BLACK	51	1	50-59 yo	NO	NO	NO	NEGATIVE	NO
1100010	DOT	MALE	BLACK	24	0	18-39 yo	NO	NO	NO	NEGATIVE	NO
1100279	DOT	MALE	BLACK	48	1	40-49 yo	NO	NO	NO	NEGATIVE	NO
1100027	DOT	MALE	BLACK	41	1	40-49 yo	NO	NO	NO	NEGATIVE	NO
1100028	DOT	MALE	BLACK	66	1	60+	NO	NO	NO	NEGATIVE	NO
1100029	DOT	FEMALE	BLACK	43	1	40-49 yo	NO	NO	NO	NEGATIVE	NO
1100033	DOT	FEMALE	BLACK	58	1	50-59 yo	NO	NO	NO	NEGATIVE	NO
1100030	DOT	MALE	BLACK	38	0	18-39 yo	NO	NO	NO	NEGATIVE	NO
1100290	DOT	MALE	BLACK	49	1	40-49 yo	NO	NO	YES	NEGATIVE	NO
1100031	DOT	MALE	BLACK	45	1	40-49 yo	NO	NO	NO	NEGATIVE	NO
1100032	DOT	MALE	BLACK	64	1	60+	NO	NO	NO	NEGATIVE	NO
1100288	DOT	FEMALE	NON-BLACK	56	1	50-59 yo	NO	NO	NO	NEGATIVE	NO
1100034	DOT	MALE	BLACK	45	1	40-49 yo	NO	NO	NO	NEGATIVE	NO
1100285	DOT	MALE	BLACK	38	0	18-39 yo	NO	NO	NO	NEGATIVE	NO
1100066	DOT	MALE	BLACK	37	0	18-39 yo	NO	NO	NO	NEGATIVE	NO
1100043	DOT	MALE	BLACK	53	1	50-59 yo	NO	NO	YES	NEGATIVE	NO
1100038	DOT	MALE	BLACK	52	1	50-59 yo	YES	YES	NO	NEGATIVE	NO
1100040	DOT	MALE	BLACK	59	1	50-59 yo	NO	NO	NO	NEGATIVE	NO
1100041	DOT	MALE	BLACK	33	0	18-39 yo	NO	NO	NO	NEGATIVE	NO
1100042	DOT	MALE	BLACK	58	1	50-59 yo	YES	NO	NO	NEGATIVE	NO
1100056	DOT	MALE	BLACK	76	1	60+	NO	NO	NO	NEGATIVE	NO
1100044	DOT	MALE	BLACK	59	1	50-59 yo	NO	NO	NO	NEGATIVE	NO
1100283	DOT	MALE	BLACK	56	1	50-59 yo	NO	NO	YES	NEGATIVE	NO
1100045	DOT	MALE	NON-BLACK	52	1	50-59 yo	NO	NO	NO	NEGATIVE	NO
1100047	DOT	FEMALE	NON-BLACK	32	0	18-39 yo	NO	NO	NO	POSITIVE	NO
1100048	DOT	MALE	BLACK	43	1	40-49 yo	NO	NO	NO	NEGATIVE	NO
1100046	DOT	MALE	BLACK	31	0	18-39 yo	YES	YES	NO	NEGATIVE	NO
1100006	DOT	MALE	BLACK	49	1	40-49 yo	YES	NO	NO	NEGATIVE	NO
1100050	DOT	FEMALE	NON-BLACK	35	0	18-39 yo	NO	NO	NO	NEGATIVE	NO
1100051	DOT	MALE	BLACK	58	1	50-59 yo	YES	NO	NO	NEGATIVE	NO
1100049	DOT	MALE	BLACK	23	0	18-39 yo	NO	YES	YES	POSITIVE	NO
1100052	DOT	FEMALE	BLACK	66	1	60+	NO	NO	NO	NEGATIVE	NO
1100278	DOT	FEMALE	NON-BLACK	41	1	40-49 yo	NO	NO	NO	POSITIVE	NO
1100053	DOT	MALE	BLACK	53	1	50-59 yo	YES	NO	NO	NEGATIVE	NO
1100065	DOT	MALE	BLACK	65	1	60+	NO	YES	NO	NEGATIVE	NO
1100059	DOT	FEMALE	BLACK	53	1	50-59 yo	NO	NO	NO	NEGATIVE	NO
1100054	DOT	MALE	BLACK	29	0	18-39 yo	NO	NO	NO	NEGATIVE	NO
1100007	DOT	MALE	BLACK	66	1	60+	NO	NO	NO	NEGATIVE	NO
1100057	DOT	MALE	BLACK	29	0	18-39 yo	YES	YES	NO	NEGATIVE	NO
1100055	DOT	MALE	BLACK	25	0	18-39 yo	YES	YES	NO	NEGATIVE	NO
1100058	DOT	MALE	BLACK	64	1	60+	NO	NO	NO	NEGATIVE	NO
1100011	DOT	MALE	BLACK	38	0	18-39 yo	YES	NO	YES	NEGATIVE	NO
1100256	DOT	MALE	BLACK	63	1	60+	YES	NO	NO	NEGATIVE	NO
1100291	DOT	MALE	BLACK	27	0	18-39 yo	NO	NO	NO	NEGATIVE	NO
1100060	DOT	MALE	BLACK	34	0	18-39 yo	YES	NO	NO	NEGATIVE	NO
1100292	DOT	FEMALE	BLACK	22	0	18-39 yo	NO	NO	NO	NEGATIVE	NO
1100284	DOT	MALE	BLACK	30	0	18-39 yo	YES	NO	NO	NEGATIVE	NO
1100061	DOT	MALE	BLACK	70	1	60+	YES	NO	NO	NEGATIVE	NO
1100062	DOT	FEMALE	BLACK	53	1	50-59 yo	NO	NO	YES	NEGATIVE	NO
1100063	DOT	MALE	BLACK	48	1	40-49 yo	YES	YES	NO	NEGATIVE	NO
1100008	DOT	MALE	BLACK	53	1	50-59 yo	YES	YES	NO	NEGATIVE	NO
1100293	DOT	MALE	BLACK	77	1	60+	NO	NO	YES	NEGATIVE	NO
1100067	DOT	MALE	NON-BLACK	48	1	40-49 yo	NO	NO	NO	NEGATIVE	NO
1100253	DOT	MALE	BLACK	48	1	40-49 yo	YES	NO	NO	NEGATIVE	NO
1100254	DOT	MALE	NON-BLACK	45	1	40-49 yo	YES	NO	NO	NEGATIVE	NO
1100009	DOT	FEMALE	BLACK	62	1	60+	NO	NO	NO	NEGATIVE	NO
1100001	DOT	MALE	BLACK	35	0	18-39 yo	NO	NO	NO	NEGATIVE	YES
1100114	DOT	FEMALE	BLACK	27	0	18-39 yo	NO	NO	NO	NEGATIVE	YES
1100148	DOT	FEMALE	BLACK	54	1	50-59 yo	NO	NO	NO	NEGATIVE	YES
1100124	DOT	MALE	BLACK	32	0	18-39 yo	NO	NO	NO	NEGATIVE	YES
1100167	DOT	MALE	BLACK	67	1	60+	YES	NO	NO	NEGATIVE	YES
1100116	DOT	MALE	BLACK	63	1	60+	NO	NO	NO	NEGATIVE	YES
1100117	DOT	MALE	BLACK	66	1	60+	NO	NO	NO	NEGATIVE	YES
1100121	DOT	FEMALE	BLACK	22	0	18-39 yo	NO	NO	NO	NEGATIVE	YES
1100118	DOT	MALE	BLACK	49	1	40-49 yo	NO	NO	NO	NEGATIVE	YES
1100120	DOT	MALE	BLACK	54	1	50-59 yo	NO	NO	NO	NEGATIVE	YES
1100123	DOT	MALE	BLACK	39	0	18-39 yo	NO	NO	NO	NEGATIVE	YES
1100126	DOT	MALE	BLACK	51	1	50-59 yo	NO	NO	NO	NEGATIVE	YES
1100127	DOT	MALE	BLACK	65	1	60+	NO	NO	NO	NEGATIVE	YES
1100128	DOT	MALE	BLACK	24	0	18-39 yo	NO	NO	NO	NEGATIVE	YES
1100258	DOT	FEMALE	BLACK	40	1	40-49 yo	NO	NO	NO	NEGATIVE	YES
1100130	DOT	MALE	BLACK	57	1	50-59 yo	NO	NO	NO	NEGATIVE	YES
1100129	DOT	MALE	BLACK	52	1	50-59 yo	NO	NO	NO	NEGATIVE	YES
1100019	DOT	MALE	BLACK	61	1	60+	NO	NO	NO	NEGATIVE	YES
1100131	DOT	MALE	BLACK	49	1	40-49 yo	NO	NO	NO	NEGATIVE	YES
1100132	DOT	MALE	NON-BLACK	47	1	40-49 yo	NO	NO	NO	NEGATIVE	YES
1100133	DOT	MALE	BLACK	45	1	40-49 yo	NO	NO	NO	NEGATIVE	YES
1100134	DOT	MALE	BLACK	31	0	18-39 yo	NO	YES	NO	NEGATIVE	YES
1100135	DOT	MALE	BLACK	52	1	50-59 yo	NO	NO	NO	NEGATIVE	YES
1100136	DOT	FEMALE	BLACK	55	1	50-59 yo	NO	NO	NO	NEGATIVE	YES
1100138	DOT	MALE	BLACK	50	1	50-59 yo	NO	NO	NO	NEGATIVE	YES
1100137	DOT	MALE	BLACK	67	1	60+	NO	NO	NO	NEGATIVE	YES
1100139	DOT	MALE	BLACK	53	1	50-59 yo	YES	YES	YES	POSITIVE	YES
1100140	DOT	FEMALE	BLACK	49	1	40-49 yo	NO	NO	NO	NEGATIVE	YES
1100141	DOT	MALE	NON-BLACK	48	1	40-49 yo	NO	YES	YES	NEGATIVE	YES
1100142	DOT	MALE	BLACK	50	1	50-59 yo	NO	NO	NO	NEGATIVE	YES
1100143	DOT	MALE	BLACK	32	0	18-39 yo	NO	NO	NO	NEGATIVE	YES
1100150	DOT	MALE	BLACK	51	1	50-59 yo	NO	NO	NO	NEGATIVE	YES
1100144	DOT	MALE	BLACK	60	1	60+	NO	NO	NO	NEGATIVE	YES
1100145	DOT	MALE	BLACK	40	1	40-49 yo	NO	NO	NO	NEGATIVE	YES
1100147	DOT	MALE	BLACK	37	0	18-39 yo	NO	NO	NO	NEGATIVE	YES
1100146	DOT	MALE	BLACK	43	1	40-49 yo	NO	NO	NO	NEGATIVE	YES
1100152	DOT	MALE	BLACK	56	1	50-59 yo	NO	NO	NO	NEGATIVE	YES
1100151	DOT	MALE	BLACK	47	1	40-49 yo	NO	NO	NO	NEGATIVE	YES
1100149	DOT	FEMALE	BLACK	55	1	50-59 yo	NO	NO	NO	NEGATIVE	YES
1100153	DOT	MALE	BLACK	53	1	50-59 yo	NO	NO	NO	NEGATIVE	YES
1100163	DOT	MALE	BLACK	58	1	50-59 yo	NO	NO	NO	NEGATIVE	YES
1100155	DOT	FEMALE	BLACK	43	1	40-49 yo	NO	NO	YES	NEGATIVE	YES
1100154	DOT	MALE	BLACK	27	0	18-39 yo	NO	NO	NO	NEGATIVE	YES
1100156	DOT	MALE	BLACK	54	1	50-59 yo	NO	NO	NO	NEGATIVE	YES
1100159	DOT	MALE	BLACK	65	1	60+	NO	NO	NO	NEGATIVE	YES
1100157	DOT	MALE	BLACK	62	1	60+	NO	NO	NO	NEGATIVE	YES
1100158	DOT	MALE	NON-BLACK	67	1	60+	NO	NO	NO	NEGATIVE	YES
1100160	DOT	MALE	BLACK	44	1	40-49 yo	NO	NO	NO	NEGATIVE	YES
1100161	DOT	MALE	BLACK	51	1	50-59 yo	NO	NO	NO	NEGATIVE	YES
1100166	DOT	MALE	BLACK	61	1	60+	NO	NO	NO	NEGATIVE	YES
1100162	DOT	FEMALE	BLACK	53	1	50-59 yo	NO	NO	NO	NEGATIVE	YES
1100165	DOT	MALE	BLACK	28	0	18-39 yo	NO	NO	NO	NEGATIVE	YES
1100168	DOT	MALE	BLACK	49	1	40-49 yo	NO	NO	NO	NEGATIVE	YES
1100169	DOT	MALE	BLACK	56	1	50-59 yo	NO	NO	NO	NEGATIVE	YES
1100173	DOT	MALE	BLACK	49	1	40-49 yo	NO	NO	NO	NEGATIVE	YES
1100179	DOT	MALE	BLACK	59	1	50-59 yo	NO	NO	NO	NEGATIVE	YES
1100036	DOT	MALE	BLACK	45	1	40-49 yo	NO	NO	NO	NEGATIVE	YES
1100172	DOT	MALE	BLACK	63	1	60+	NO	NO	NO	NEGATIVE	YES
1100174	DOT	MALE	BLACK	65	1	60+	NO	NO	NO	NEGATIVE	YES
1100177	DOT	MALE	BLACK	44	1	40-49 yo	NO	NO	YES	NEGATIVE	YES
1100182	DOT	MALE	BLACK	60	1	60+	NO	NO	YES	NEGATIVE	YES
1100189	DOT	MALE	BLACK	32	0	18-39 yo	YES	NO	NO	NEGATIVE	YES
1100175	DOT	MALE	BLACK	56	1	50-59 yo	YES	YES	NO	NEGATIVE	YES
1100282	DOT	MALE	BLACK	61	1	60+	YES	NO	NO	NEGATIVE	YES
1100180	DOT	FEMALE	BLACK	50	1	50-59 yo	NO	NO	NO	NEGATIVE	YES
1100178	DOT	MALE	BLACK	57	1	50-59 yo	NO	NO	NO	NEGATIVE	YES
1100181	DOT	MALE	BLACK	56	1	50-59 yo	YES	NO	NO	NEGATIVE	YES
1100184	DOT	MALE	BLACK	52	1	50-59 yo	NO	NO	NO	NEGATIVE	YES
1100199	DOT	MALE	BLACK	42	1	40-49 yo	YES	NO	YES	NEGATIVE	YES
1100183	DOT	MALE	BLACK	61	1	60+	NO	NO	NO	NEGATIVE	YES
1100191	DOT	MALE	BLACK	63	1	60+	YES	YES	NO	NEGATIVE	YES
1100185	DOT	MALE	BLACK	57	1	50-59 yo	NO	NO	NO	NEGATIVE	YES
1100186	DOT	MALE	BLACK	52	1	50-59 yo	YES	NO	NO	NEGATIVE	YES
1100107	DOT	MALE	NON-BLACK	65	1	60+	NO	NO	NO	NEGATIVE	YES
1100187	DOT	MALE	BLACK	43	1	40-49 yo	NO	NO	NO	NEGATIVE	YES
1100188	DOT	MALE	NON-BLACK	55	1	50-59 yo	YES	YES	YES	NEGATIVE	YES
1100190	DOT	MALE	BLACK	57	1	50-59 yo	YES	NO	NO	NEGATIVE	YES
1100231	DOT	MALE	NON-BLACK	48	1	40-49 yo	YES	NO	NO	NEGATIVE	YES
1100200	DOT	FEMALE	BLACK	34	0	18-39 yo	NO	NO	YES	NEGATIVE	YES
1100192	DOT	MALE	BLACK	65	1	60+	YES	YES	NO	NEGATIVE	YES
1100193	DOT	MALE	BLACK	69	1	60+	YES	YES	NO	NEGATIVE	YES
1100202	DOT	MALE	NON-BLACK	54	1	50-59 yo	YES	YES	NO	NEGATIVE	YES
1100194	DOT	MALE	BLACK	50	1	50-59 yo	YES	NO	NO	NEGATIVE	YES
1100196	DOT	MALE	BLACK	38	0	18-39 yo	NO	NO	NO	NEGATIVE	YES
1100197	DOT	MALE	BLACK	57	1	50-59 yo	NO	NO	NO	NEGATIVE	YES
1100195	DOT	MALE	BLACK	56	1	50-59 yo	NO	NO	NO	NEGATIVE	YES
1100198	DOT	MALE	BLACK	30	0	18-39 yo	NO	NO	NO	NEGATIVE	YES
1100203	DOT	FEMALE	BLACK	59	1	50-59 yo	NO	NO	NO	NEGATIVE	YES
1100204	DOT	MALE	BLACK	35	0	18-39 yo	NO	NO	NO		YES
1100205	DOT	MALE	BLACK	54	1	50-59 yo	NO	NO	YES	NEGATIVE	YES
1100201	DOT	MALE	BLACK	55	1	50-59 yo	NO	NO	NO	NEGATIVE	YES
1100209	DOT	MALE	BLACK	32	0	18-39 yo	YES	NO	NO	NEGATIVE	YES
1100206	DOT	MALE	BLACK	54	1	50-59 yo	YES	YES	NO	NEGATIVE	YES
1100207	DOT	MALE	BLACK	63	1	60+	NO	NO	NO	NEGATIVE	YES
1100208	DOT	MALE	BLACK	47	1	40-49 yo	NO	NO	NO	NEGATIVE	YES
1100217	DOT	MALE	NON-BLACK	48	1	40-49 yo	YES	YES	YES	NEGATIVE	YES
1100212	DOT	MALE	BLACK	63	1	60+	YES	NO	NO	NEGATIVE	YES
1100109	DOT	MALE	BLACK	62	1	60+	YES	NO	NO	NEGATIVE	YES
1100218	DOT	MALE	BLACK	40	1	40-49 yo	YES	NO	YES	NEGATIVE	YES
1100215	DOT	MALE	BLACK	55	1	50-59 yo	NO	NO	NO	NEGATIVE	YES
1100108	DOT	FEMALE	BLACK	67	1	60+	NO	NO	YES	NEGATIVE	YES
1100213	DOT	MALE	BLACK	59	1	50-59 yo	NO	NO	NO	NEGATIVE	YES
1100214	DOT	MALE	BLACK	36	0	18-39 yo	NO	NO	NO	NEGATIVE	YES
1100111	DOT	MALE	BLACK	49	1	40-49 yo	YES	YES	NO	POSITIVE	YES
1100211	DOT	MALE	BLACK	42	1	40-49 yo	NO	NO	NO	POSITIVE	YES
1100112	DOT	MALE	BLACK	60	1	60+	NO	NO	NO	NEGATIVE	YES
1100221	DOT	MALE	BLACK	62	1	60+	NO	NO	YES	NEGATIVE	YES
1100220	DOT	MALE	BLACK	67	1	60+	NO	NO	NO	NEGATIVE	YES
1100222	DOT	MALE	BLACK	48	1	40-49 yo	NO	NO	NO	NEGATIVE	YES
1100223	DOT	MALE	BLACK	32	0	18-39 yo	NO	NO	NO	NEGATIVE	YES
1100229	DOT	MALE	BLACK	62	1	60+	YES	NO	NO	NEGATIVE	YES
1100224	DOT	MALE	BLACK	55	1	50-59 yo	YES	NO	NO	NEGATIVE	YES
1100255	DOT	MALE	BLACK	57	1	50-59 yo	NO	NO	YES	NEGATIVE	YES
1100225	DOT	FEMALE	BLACK	57	1	50-59 yo	YES	NO	NO	NEGATIVE	YES
1100227	DOT	MALE	BLACK	51	1	50-59 yo	YES	NO	NO	NEGATIVE	YES
1100226	DOT	MALE	BLACK	43	1	40-49 yo	NO	NO	NO	NEGATIVE	YES
1100230	DOT	MALE	BLACK	55	1	50-59 yo	YES	NO	YES	NEGATIVE	YES
1100228	DOT	MALE	BLACK	56	1	50-59 yo	NO	NO	NO	NEGATIVE	YES
1100301	SAT	MALE	BLACK	24	0	18-39 yo	NO	NO	NO	NEGATIVE	NO
1100299	SAT	MALE	BLACK	55	1	50-59 yo	NO	NO	NO	NEGATIVE	NO
1100474	SAT	MALE	BLACK	57	1	50-59 yo	NO	YES	YES	NEGATIVE	NO
1100296	SAT	MALE	BLACK	58	1	50-59 yo	NO	NO	NO	NEGATIVE	NO
1100297	SAT	MALE	BLACK	41	1	40-49 yo	NO	NO	NO	NEGATIVE	NO
1100300	SAT	MALE	BLACK	34	0	18-39 yo	NO	NO	NO	NEGATIVE	NO
1100487	SAT	MALE	BLACK	50	1	50-59 yo	NO	NO	NO	NEGATIVE	NO
1100475	SAT	MALE	BLACK	70	1	60+	NO	NO	NO	NEGATIVE	NO
1100305	SAT	MALE	BLACK	49	1	40-49 yo	NO	NO	NO	NEGATIVE	NO
1100488	SAT	MALE	BLACK	45	1	40-49 yo	NO	NO	NO	NEGATIVE	NO
1100304	SAT	MALE	BLACK	51	1	50-59 yo	NO	NO	NO	NEGATIVE	NO
1100307	SAT	MALE	BLACK	35	0	18-39 yo	NO	NO	NO	NEGATIVE	NO
1100308	SAT	MALE	BLACK	48	1	40-49 yo	NO	NO	NO	NEGATIVE	NO
1100476	SAT	MALE	NON-BLACK	55	1	50-59 yo	NO	NO	NO	NEGATIVE	NO
1100309	SAT	FEMALE	BLACK	63	1	60+	NO	NO	NO	NEGATIVE	NO
1100312	SAT	MALE	BLACK	43	1	40-49 yo	NO	NO	NO	NEGATIVE	NO
1100315	SAT	MALE	BLACK	39	0	18-39 yo	NO	NO	NO	NEGATIVE	NO
1100317	SAT	MALE	BLACK	55	1	50-59 yo	NO	NO	NO		NO
1100318	SAT	FEMALE	BLACK	45	1	40-49 yo	NO	NO	NO	NEGATIVE	NO
1100321	SAT	MALE	BLACK	53	1	50-59 yo	NO	NO	NO	NEGATIVE	NO
1100323	SAT	MALE	BLACK	56	1	50-59 yo	NO	NO	NO		NO
1100016	SAT	MALE	BLACK	29	0	18-39 yo	NO	NO	NO	NEGATIVE	NO
1100017	SAT	MALE	BLACK	70	1	60+	NO	NO	NO		NO
1100021	SAT	MALE	BLACK	32	0	18-39 yo	NO	NO	NO	NEGATIVE	NO
1100023	SAT	MALE	BLACK	51	1	50-59 yo	YES	NO	NO	NEGATIVE	NO
1100024	SAT	MALE	BLACK	44	1	40-49 yo	NO	NO	NO	NEGATIVE	NO
1100026	SAT	MALE	BLACK	55	1	50-59 yo	YES	NO	NO	NEGATIVE	NO
1100280	SAT	MALE	BLACK	26	0	18-39 yo	NO	NO	NO	NEGATIVE	NO
1100325	SAT	MALE	BLACK	53	1	50-59 yo	YES	NO	NO	NEGATIVE	NO
1100327	SAT	MALE	BLACK	29	0	18-39 yo	NO	NO	NO	NEGATIVE	NO
1100302	SAT	MALE	BLACK	63	1	60+	NO	NO	NO	NEGATIVE	NO
1100328	SAT	MALE	BLACK	59	1	50-59 yo	YES	NO	NO	NEGATIVE	NO
1100483	SAT	MALE	BLACK	45	1	40-49 yo	NO	NO	NO	NEGATIVE	NO
1100457	SAT	MALE	NON-BLACK	52	1	50-59 yo	NO	NO	NO	NEGATIVE	NO
1100341	SAT	MALE	BLACK	43	1	40-49 yo	NO	NO	NO	NEGATIVE	YES
1100424	SAT	MALE	BLACK	56	1	50-59 yo	NO	NO	NO	NEGATIVE	YES
1100343	SAT	MALE	BLACK	50	1	50-59 yo	NO	NO	NO	NEGATIVE	YES
1100295	SAT	FEMALE	BLACK	50	1	50-59 yo	NO	NO	NO	NEGATIVE	YES
1100349	SAT	MALE	BLACK	58	1	50-59 yo	YES	YES	NO	NEGATIVE	YES
1100344	SAT	MALE	BLACK	37	0	18-39 yo	NO	NO	NO	NEGATIVE	YES
1100389	SAT	MALE	BLACK	55	1	50-59 yo	NO	NO	NO	NEGATIVE	YES
1100348	SAT	MALE	BLACK	53	1	50-59 yo	NO	NO	NO	POSITIVE	YES
1100346	SAT	MALE	BLACK	57	1	50-59 yo	NO	NO	NO	NEGATIVE	YES
1100345	SAT	MALE	BLACK	42	1	40-49 yo	NO	NO	NO	NEGATIVE	YES
1100420	SAT	MALE	BLACK	35	0	18-39 yo	NO	NO	NO	POSITIVE	YES
1100350	SAT	MALE	BLACK	55	1	50-59 yo	NO	NO	NO	NEGATIVE	YES
1100351	SAT	MALE	BLACK	53	1	50-59 yo	NO	NO	NO	NEGATIVE	YES
1100352	SAT	MALE	BLACK	56	1	50-59 yo	NO	NO	NO	NEGATIVE	YES
1100354	SAT	MALE	BLACK	61	1	60+	NO	NO	NO	NEGATIVE	YES
1100355	SAT	MALE	BLACK	58	1	50-59 yo	NO	NO	NO	NEGATIVE	YES
1100356	SAT	MALE	BLACK	55	1	50-59 yo	NO	NO	NO	NEGATIVE	YES
1100357	SAT	MALE	BLACK	37	0	18-39 yo	NO	NO	NO	NEGATIVE	YES
1100392	SAT	MALE	BLACK	52	1	50-59 yo	NO	NO	NO	NEGATIVE	YES
1100361	SAT	MALE	BLACK	54	1	50-59 yo	NO	NO	NO	NEGATIVE	YES
1100362	SAT	MALE	BLACK	50	1	50-59 yo	NO	NO	NO	NEGATIVE	YES
1100364	SAT	MALE	BLACK	58	1	50-59 yo	NO	NO	NO	NEGATIVE	YES
1100404	SAT	MALE	BLACK	25	0	18-39 yo	NO	NO	NO	NEGATIVE	YES
1100366	SAT	MALE	BLACK	70	1	60+	NO	NO	NO	NEGATIVE	YES
1100381	SAT	MALE	BLACK	39	0	18-39 yo	NO	NO	NO	NEGATIVE	YES
1100367	SAT	MALE	BLACK	30	0	18-39 yo	NO	NO	YES	NEGATIVE	YES
1100368	SAT	MALE	BLACK	42	1	40-49 yo	YES	YES	NO	NEGATIVE	YES
1100369	SAT	MALE	BLACK	51	1	50-59 yo	NO	NO	NO	NEGATIVE	YES
1100303	SAT	MALE	BLACK	47	1	40-49 yo	NO	NO	NO	NEGATIVE	YES
1100370	SAT	MALE	BLACK	40	1	40-49 yo	NO	NO	NO	NEGATIVE	YES
1100372	SAT	MALE	BLACK	45	1	40-49 yo	NO	NO	NO	NEGATIVE	YES
1100373	SAT	MALE	BLACK	49	1	40-49 yo	NO	NO	NO	NEGATIVE	YES
1100376	SAT	MALE	BLACK	66	1	60+	YES	NO	NO	NEGATIVE	YES
1100306	SAT	MALE	BLACK	54	1	50-59 yo	NO	NO	NO	NEGATIVE	YES
1100444	SAT	MALE	BLACK	61	1	60+	NO	NO	NO	NEGATIVE	YES
1100382	SAT	MALE	BLACK	65	1	60+	NO	NO	NO	NEGATIVE	YES
1100383	SAT	MALE	BLACK	55	1	50-59 yo	NO	NO	NO	NEGATIVE	YES
1100384	SAT	MALE	BLACK	30	0	18-39 yo	NO	NO	NO	POSITIVE	YES
1100385	SAT	MALE	BLACK	61	1	60+	NO	NO	NO	NEGATIVE	YES
1100390	SAT	MALE	BLACK	56	1	50-59 yo	NO	NO	NO	NEGATIVE	YES
1100394	SAT	MALE	NON-BLACK	48	1	40-49 yo	NO	NO	NO	NEGATIVE	YES
1100402	SAT	MALE	BLACK	53	1	50-59 yo	NO	NO	NO	NEGATIVE	YES
1100403	SAT	MALE	BLACK	44	1	40-49 yo	NO	NO	NO	NEGATIVE	YES
1100406	SAT	MALE	BLACK	49	1	40-49 yo	NO	NO	NO	NEGATIVE	YES
1100410	SAT	MALE	BLACK	62	1	60+	NO	NO	NO	NEGATIVE	YES
1100416	SAT	MALE	BLACK	61	1	60+	NO	NO	NO	NEGATIVE	YES
1100417	SAT	MALE	BLACK	60	1	60+	NO	NO	NO	NEGATIVE	YES
1100418	SAT	MALE	NON-BLACK	62	1	60+	NO	NO	NO	NEGATIVE	YES
1100421	SAT	MALE	BLACK	45	1	40-49 yo	NO	NO	NO	NEGATIVE	YES
1100419	SAT	MALE	BLACK	58	1	50-59 yo	NO	NO	NO	POSITIVE	YES
1100425	SAT	MALE	BLACK	38	0	18-39 yo	NO	NO	NO	NEGATIVE	YES
1100430	SAT	MALE	BLACK	51	1	50-59 yo	NO	NO	NO	NEGATIVE	YES
1100441	SAT	MALE	BLACK	34	0	18-39 yo	NO	NO	NO	NEGATIVE	YES
1100445	SAT	MALE	BLACK	67	1	60+	NO	NO	NO	NEGATIVE	YES
1100450	SAT	MALE	BLACK	59	1	50-59 yo	NO	NO	NO	NEGATIVE	YES
1100446	SAT	MALE	BLACK	50	1	50-59 yo	NO	NO	NO	NEGATIVE	YES
1100340	SAT	MALE	BLACK	29	0	18-39 yo	NO	NO	NO	NEGATIVE	YES
1100452	SAT	MALE	BLACK	52	1	50-59 yo	NO	NO	NO	NEGATIVE	YES
1100454	SAT	FEMALE	BLACK	50	1	50-59 yo	NO	NO	NO	NEGATIVE	YES

## Sheet: Code book
Fieldname	Field label	Field type	Field value	Field value label
st_id	Study ID	character
med_type	Latent TB infection treatment modality	character	DOT	Directly observed treatment
			SAT	Self-administered treatment
gender	Patient's gender	character	MALE
			FEMALE
race_3	Patient's race/ethnicity	character	BLACK	African American
			NON-BLACK	Patients who identified as other races that were not African American
age	Patient's age at the time of treatment initiation	Numeric
age_bin	Patient's age binary category	Numeric	0	Under 40 years old (18-30 yrs)
			1	40 years old and older
age3	Patient's age category	character	18-39 yo	Under 40 y.o (18-30 yrs)
			40-49 yo	40 - 49 years old
			50-59 yo	50 - 59 years old
			60+	60 years old and older
alcohol	Any alcohol use reported at baseline (self-reported)	character	No	No alcohol use reported
			Yes	Alcohol use reported
drug_use	Any histroy of drug use reported at baseline (self-reported)	character	No	No history of drug use (past 2 years) reported
			Yes	History of drug use (past 2 years) reported
mental	Any history of mental health diagnoses (self-reported)	character	No	No history of mental health diagnoses reported
			Yes	History of mental health diagnoses reported
hiv_real	HIV status at treatment initiation	character	NEGATIVE	HIV negative
			POSITIVE	HIV positive
outcome	Latent TB infection treatment outcome	character	No	Did not complete LTBI treatment
			Yes	Completed LTBI treatment
